# Supplementary material for: Recycling of Commercially Available Biobased Thermoset Polyurethane Using Covalent Adaptable Network Mechanisms
Source: Polymers (Basel). 2024 Aug 3;16(15):2217. doi: 10.3390/polym16152217 (PMC11314662; doi:10.3390/polym16152217)
Supplement: Supplementary file 1 [file polymers-16-02217-s001.zip]

Archive with 1 entries (1 files):
- polymers-3040085-supplementary.pdf
